# Supplementary material for: Mast cell mediators in hereditary angioedema
Source: Orphanet J Rare Dis. 2026 Mar 14;21:164. doi: 10.1186/s13023-026-04294-6 (PMC13101132; doi:10.1186/s13023-026-04294-6)
Supplement: Supplementary file 1 — Supplementary Material 1 [file 13023_2026_4294_MOESM1_ESM.xlsx]

## Sheet: Patient data
Group	Patient code	Age at sampling (years)	Sex	Regular medications	Comorbidities	HAE type	LTP	Attack localisation	Time of sampling from the onset of symptoms	Treatment of the attack	Last C1INH/icatibant treatment before sampling	Severity in the next 3 months	Age of sample (years)	PAF (pg/ml)	LTB4 (pg/ml)	Chymase (ng/ml)	DAO (U/ml)	Tryptase (μg/l)	ECP (µg/l)
HAE-A	HAE-1	27.0278	F	budesonide, formoterol, mirtazapine, clonazepam, danazol, IUD	coeliakia, asthma, depresion	1	danazol	subcutaneous (extremity)	1 day	200 mg danazol (before sampling)	30 mg icatibant 1 year ago	NA	4.84444	562.18	638.825	32.036	13.145	6.24	26.7
	HAE-2	37.4611	F	none	breastfeeding, liver hemangioma	1	none	subcutaneous (extremity)	0.5 day	500 IU pd-C1INH (0.5 day before sampling)	500 IU pd-C1INH 0.5 day before sampling	NA	3.65556	1108.15	994.71	24.08	26.58	7.04	136
	HAE-3	23.7972	M	rivaroxaban	coeliakia, previous deep vein thormbosis	1	none	subcutaneous (extremity)	ND	ND (most probably none)	30 mg icatibant 2 months ago	NA	4.04167	1967.8	629.42	31.344	8.855	6.32	42.1
	HAE-4	24.4111	F	none	SLE, DLE	1	none	abdominal	5 hours	30 mg icatibant (after sampling)	500 IU pd-C1INH 2 months ago	NA	5.41944	<78	63.4685	32.588	8.105	4.93	16
	HAE-5	54.9056	M	none	porphyria	1	none	subcutaneous (face)	0.5 day	none	30 mg icatibant 0.5 year ago	NA	1.92778	694.64	925.67	31.716	11.53	9.83	23.6
	HAE-6	27.3389	M	none	Gilbert's syndrome, GERD	1	none	upper airway	1 hour	1000 IU pd-C1INH (after sampling)	1000 IU pd-C1INH 12 days ago	NA	0.994444	571.885	1042.3	31.808	45.43	3.92	18.6
	HAE-7	39.0306	M	none	hypertension	1	none	abdominal	ND	none	pd-C1INH 9 years ago	NA	0.511111	1703.8	668.44	23.188	13.245	6.1	22.1
	HAE-8	55.2	F	calcium, K2-, and D3 vitamine, glucosamine	spondylosis	1	none	subcutaneous (extremity)	0.5 day	none	1000 IU pd-C1INH 5 days ago	NA	5.89444	434	353.1	27.504	19.035	8.43	17.5
	HAE-9	27.9194	M	none (subcutaneous C1 inhibitor terminated 2 weeks before sampling)	none	1	none	multilocalisation (extremities)	5 hours	1500 IU pd-C1INH (after sampling)	1500 IU pd-C1INH 7 days ago	NA	7.71944	491.3	450.47	21.832	38.62	6.85	36.6
	HAE-10	51.2917	F	In the BCX7353-302 clinical study since 2 months	hypercholesterolaemia, atrial extrasystole	1	none	subcutaneous (face)	1 hour	1500 IU pd-C1INH (after sampling)	30 mg icatibant 1 month ago	NA	5.475	2346.7	340.85	30.916	12.365	5.27	37.7
	HAE-11	18.9222	F	none	none	1	none	subcutaneous (face)	1 day	500 IU pd-C1INH (after sampling)	ND	NA	6.46111	2837.45	129.98	25.56	14.165	5.97	25
	HAE-12	21.8139	F	desogestrel	none	1	none	multilocalisation (extremities)	1 day	1000 IU pd-C1INH (after sampling)	500 IU pd-C1INH 4 months ago	NA	7.66944	446.66	336.115	22.004	69.795	8.08	57.6
	HAE-13	48.9528	F	none	psoriasis	1	none	abdominal	a few hours	1000 IU pd-C1INH (after sampling)	30 mg icatibant 9 days ago	NA	4.66667	424.445	270.66	26.68	33.995	7.65	34.1
	HAE-14	22.1806	F	BCX7353-302 clinical study for the last 2 years	none	1	none	subcutaneous (extremity)	5 hours	30 mg icatibant (after sampling)	2100 IU rh-C1INH 3 days ago	NA	4.11667	667.19	185.535	42.528	34.235	3.81	45.1
	HAE-15	57.3306	M	serenoa repens extract, multivitamine, C-vitamine, D-vitamine, magnesium, diosmin, hesperidin	atherosclerosis	1	none	ND	ND	ND (most probably none)	1000 IU pd-C1INH 5 months ago	NA	0.472222	292.78	186.135	26.98	3.58	5.94	23.9
	HAE-16	29.1083	M	D3-vitamine	GERD, spondylosis	1	none	abdominal	ND	ND (most propably 1000 IU pd-C1INH after sampling)	2100 IU rh-C1INH 17 days ago	NA	2.56111	1267.4	298.685	22.344	33.515	4.04	28.9
	HAE-17	44.0333	F	none	none	1	none	subcutaneous (extremity)	1 day	2100 IU rh-C1INH (the night before sampling)	2100 IU rh-C1INH the night before sampling	NA	7.01389	307.875	79.472	22.356	4.545	3.41	15.7
	HAE-18	41.3611	F	danazol	none	1	danazol	subcutaneous (extremity)	0.5 day	ND (most probably none)	500 IU pd-C1INH 1 year ago	NA	10.8222	823.035	184.31	25.752	15.81	5.07	14.2
	HAE-19	30.4278	M	none	none	1	none	subcutaneous (neck, face)	5 days	30 mg icatibant 5, 4, and 2 days before sampling; 1500 IU pd-C1INH 3 days before sampling; 1500 IU pd-C1INH after sampling	30 mg icatibant 2 days ago	NA	0.305556	4400.9	1241.4	24.996	4.705	15.9	31.1
HAE-SF	HAE-1	27.8306	F	budesonide, formoterol, mirtazapine, clonazepam, danazol	coeliakia, asthma, depression	1	danazol	NA	NA	NA	30 mg icatibant 8 days ago	more severe	4.04167	1207.55	227.45	22.372	8.955	7.89	19.8
	HAE-2	37.4833	F	none	breastfeeding, liver hemangioma	1	none	NA	NA	NA	500 IU pd-C1INH 8 days ago	more severe	3.63333	1276.05	639.38	25.56	16.825	6.95	101
	HAE-3	23.475	M	rivaroxaban	coeliakia, previous deep vein thrombosis	1	none	NA	NA	NA	30 mg icatibant 10 months ago	more severe	4.36389	655.355	254.27	24.956	3.745	6.71	33.5
	HAE-4	25.2389	F	none	SLE, DLE	1	none	NA	NA	NA	500 IU pd-C1INH 1.5 months ago	less severe	4.59167	184.455	75.3145	31.148	4.915	3.94	6.6
	HAE-5	55.8389	M	none	porphyria	1	none	NA	NA	NA	30 mg icatibant 2 years ago	less severe	0.994444	674.555	346.005	33.724	7.65	11.3	17.2
	HAE-6	27.5167	M	none	Gilbert's syndrome, GERD	1	none	NA	NA	NA	1000 IU pd-C1INH 1.5 months ago	more severe	0.816667	282.23	373.27	27.448	12.61	4.67	11.2
	HAE-7	37.8222	M	none	hypertension	1	none	NA	NA	NA	pd-C1INH 8 years ago	less severe	1.71944	1361.5	542.085	29.548	13.635	5.8	21.3
	HAE-8	56.1972	F	calcium, K2-, and D3 vitamine, glucosamine, BCX7353-204 clinical study for the last 9 months	spondylosis	1	none	NA	NA	NA	30 mg icatibant 1.5 months ago	less severe	4.89722	272.405	292.865	25.756	12.36	7.39	11
	HAE-9	29.0333	M	BCX7353-202 clinical study for 2 days	none	1	none	NA	NA	NA	30 mg icatibant 5 days ago	more severe	6.60556	992.93	493.44	25.964	42.645	5.81	58
	HAE-10	51.1778	F	BCX7353-302 clinical study for 15 days	hypercholesterolaemia, atrial extrasystole	1	none	NA	NA	NA	30 mg icatibant 3 days ago	more severe	5.58889	1337.9	130.44	24	9.255	4.49	27.5
	HAE-11	19.8139	F	none	none	1	none	NA	NA	NA	30 mg icatibant 21 days ago	more severe	5.56944	4774.55	171.64	20.292	14.945	4.93	15.3
	HAE-12	21.4556	F	desogestrel	none	1	none	NA	NA	NA	ND	less severe	8.02778	496.51	299.805	29.248	59.11	7.96	44.2
	HAE-13	49.5972	F	none	psoriasis	1	none	NA	NA	NA	500 IU pd-C1INH 4 days ago	more severe	4.02222	315.01	89.819	23.316	9.055	7.21	12
	HAE-14	22.2889	F	BCX7353-302 clinical study terminated one month ago, desogestrel in the last month	none	1	none	NA	NA	NA	30 mg icatibant 5 days ago	more severe	4.00833	1031.29	141.63	37.892	31.935	4.28	34.5
	HAE-15	56.2944	M	serenoa repens extract, multivitamine, C-vitamine, D-vitamine, magnesium	atherosclerosis	1	none	NA	NA	NA	30 mg icatibant 2.5 years ago	less severe	1.50833	547.165	313.495	32.156	3.14	5.58	29.2
	HAE-16	30.1611	M	D3-vitamine	GERD, spondylosis	1	none	NA	NA	NA	1000 IU pd-C1INH 11 days ago	more severe	1.50833	1728.8	369.49	23.348	43.375	3.7	25.6
	HAE-17	44.5917	F	danazol	none	1	danazol	NA	NA	NA	2100 IU rh-C1INH 13 days ago	more severe	6.45556	289.15	124.44	27.388	5.125	2.69	15.7
	HAE-18	42.3389	F	danazol	none	1	danazol	NA	NA	NA	500 IU pd-C1INH 1.5 months ago	less severe	9.84444	788.88	139.47	30.168	10.05	5.37	8.45
	HAE-19	30.0694	M	none	none	1	none	NA	NA	NA	30 mg icatibant 1 month ago	less severe	0.663889	4178.55	1541.8	26.828	4.225	18.2	17.1
Control	Control-1	35.0944	F	OCP	ND		NA	NA	NA	NA	NA	NA	8.81389	1013.77	237.4	22.776	4.97	3.96	14.3
	Control-2	31.2972	M	none	ND		NA	NA	NA	NA	NA	NA	8.66111	1290.15	261.355	21.424	3.905	6.22	11.9
	Control-3	32.2806	M	none	ND		NA	NA	NA	NA	NA	NA	8.54722	737.905	243.36	31.356	10.35	6.02	15.2
	Control-4	39.0111	M	none	ND		NA	NA	NA	NA	NA	NA	7.55833	2671	212.695	33.204	27.155	8.45	20.5
	Control-5	39.8722	F	ND	ND		NA	NA	NA	NA	NA	NA	7.41111	2780.95	244.6	27.308	14.265	5.45	28.2
	Control-6	27.6278	F	ND	ND		NA	NA	NA	NA	NA	NA	7.41111	603.565	854.94	22.564	10.1	4.39	29
	Control-7	42.8667	F	ND	ND		NA	NA	NA	NA	NA	NA	7.40833	416.305	224.555	33.764	7.245	7.13	24.9
	Control-8	38.2222	M	ND	ND		NA	NA	NA	NA	NA	NA	5.56944	1377.65	133.695	27.472	17.69	16.2	7.76
	Control-9	52.4833	F	ND	ND		NA	NA	NA	NA	NA	NA	5.56944	1980.95	378.59	16.684	13.535	6.81	69.9
	Control-10	54.925	F	ND	ND		NA	NA	NA	NA	NA	NA	5.56944	622.545	191.575	18.052	18.075	5.97	22.7
	Control-11	33.175	M	ND	ND		NA	NA	NA	NA	NA	NA	5.56667	965.525	360.66	38.804	5.23	5.56	24.2
	Control-12	38.0139	M	ND	ND		NA	NA	NA	NA	NA	NA	5.56667	406.495	239.89	19.348	14.41	7.02	15.2
	Control-13	39.3472	F	ND	ND		NA	NA	NA	NA	NA	NA	5.56389	5140	315.255	19.764	6.375	10.2	17.2
	Control-14	46.525	M	ND	ND		NA	NA	NA	NA	NA	NA	5.53333	601.655	117.825	26.096	18.745	9.32	30.7
	Control-15	36.7833	M	ND	ND		NA	NA	NA	NA	NA	NA	5.475	<78	308.055	16.832	11.04	2.93	33.6
	Control-16	43.4917	M	ND	ND		NA	NA	NA	NA	NA	NA	5.47222	259.1	160.755	14.068	9.655	17.7	26.7
	Control-17	36.5278	M	ND	ND		NA	NA	NA	NA	NA	NA	5.45833	1348.65	263.63	21.108	17.115	9.72	29.8
	Control-18	53.25	M	ND	ND		NA	NA	NA	NA	NA	NA	5.43889	1535.2	433.11	8.32	16.055	8.69	17.9
	Control-19	65.95	F	ND	ND		NA	NA	NA	NA	NA	NA	1.66111	4903.3	444.875	17.532	14.505	7.36	19.3
	Control-20	49.5333	M	ND	ND		NA	NA	NA	NA	NA	NA	1.48889	129.83	138.52	9.964	15.91	4.95	6.21
